# Supplementary material for: Comparative efficacy of non-pharmacological therapies in adolescents with subthreshold depression: a systematic review and network meta-analysis
Source: Front Psychiatry. 2026 May 12;17:1799128. doi: 10.3389/fpsyt.2026.1799128 (PMC13202787; doi:10.3389/fpsyt.2026.1799128)
Supplement: Supplementary file 1 [file DataSheet1.zip]

Archive with 9 entries (8 files):
- Data Sheet/
- Data Sheet/Appendix 1-PRISMA2020.docx
- Data Sheet/Appendix 2.docx
- Data Sheet/Appendix 3.docx
- Data Sheet/Appendix 4.docx
- Data Sheet/Appendix 5.docx
- Data Sheet/Appendix 6. CINEMA.docx
- Data Sheet/Table S2.docx
- Data Sheet/~$pendix 8. CINEMA.docx
